# Supplementary material for: Environmental detection of Fasciola hepatica by loop-mediated isothermal amplification
Source: PeerJ. 2022 Aug 4;10:e13778. doi: 10.7717/peerj.13778 (PMC9357369; doi:10.7717/peerj.13778)
Supplement: Supplemental Information 1 — The raw data from qPCR and LAMP data shown indiviual on each sheet [file peerj-10-13778-s001.xlsx]

## Sheet: FhLAMP std curves
average	5.00E+/-	281	275	8	7	6	5	4	281	277	276
7.32	0	7.375	7.725	7.225	7.225	7.15	7.375	7.225	7.375	7.225	7.3
8.3725	-1	8.45	8.45	8.3	8.15	8.15	8.375	8.8	8.45	8.225	8.375
9.4625	-2	9.725	10.15	9.45	9.3	9.15	9.3	9.375	9.725	9.15	9.3
11.045	-3	11.15	11.725	11.15	10.375	10.3	11	11.3	11.15	11.225	11.075
13.7806	-4	13.725	14.3	-	14.725	13.15	13.875	13.15	13.725	13.3	14.075
19.4938	-5	22.225	-	-	-	16.3	-	19.15	-	20.3	-
										Copies/µL	Log	Average Cq	Cq stdev	%CV
										5e-05	-4.30103	19.4938	2.47844	12.714
	Cq stdev #									0.0005	-3.30103	13.7806	0.534991	3.88222
	-3	9		8.225						0.005	-2.30103	11.045	0.421604	3.81715
	-4	9		9.075						0.05	-1.30103	9.4625	0.314963	3.32853
	-5	9		10.3						0.5	-0.30103	8.3725	0.190558	2.276
	-6	9		12.225						5	0.69897	7.32	0.162788	2.22388
	-7	9		17
	-8	9		22.225
																				Copied from runs above
																				8.3	8	7.3	7.3	7.15	7.45	7.3	7.45	7.3	7.3	7.405	0
																				8.15	7.45	7.15	7.15	7.15	7.3	7.15	7.3	7.15	7.3
																				9	8.45	8.3	8.15	8.15	8.45	9.15	8.45	8.3	8.45	8.435	1
																				9.15	8.45	8.3	8.15	8.15	8.3	8.45	8.45	8.15	8.3
																				10.3	10.15	9.45	9.3	9.15	9.3	9.45	9.45	9.15	9.45	9.52	2
																				10.3	10.15	9.45	9.3	9.15	9.3	9.3	10	9.15	9.15
																				12.45	12	11.15	10.45	10.3	11	11.15	11.15	11.15	11.15	11.1525	3
																				12	11.45	11.15	10.3	10.3	11	11.45	11.15	11.3	11
																				19	14.15		14.45	14.3	12.45	12.3	15.15	12.45	15	14.1444	4
																				15	14.45		15	12	15.3	14	12.3	14.15	13.15
																				22.15				16.3				20.3		20.04	5
																				22.3						19.15

## Sheet: SpikedDilutionAssessment
FhgLAMP	Genie runs		285	286									qPCR raw data - no calculation needed, auto-completed by Mic software
DNA concentration - ng/µL	1	0.5	0.25	0.125
Dilution
neat	-	-	-				Tp values	SD 1/50 dilution
1/10	-	17.34	-	17 n = 1		1 ug	11.07	0.339411
1/20	14.25	11.33	16.5	15.575			10.59
1/50	10.83	10.215	13.575	11.465		0.5 ug	10.18	0.0494975
1/100	10.27	10.18	13.45 n = 1	14.075			10.25
1/200	10.785	11.3	13.575	14.075		0.25 ug	13	0.813173
1/500	11.155	12.65	19	16.3			14.15
1/1000	12.22	12.45	15.95	14.8		0.125 ug	11.4	0.0919239
+ve 5 ng/µL	7.48	7.425	8.075	8.075			11.53
	7.43	7.195	8.15	8.15
	7.8	8.15		8.075
Exclude poop				7.705
chelex	500
PVP	50
DNA 100 ng/µL vol delivered	10
	5
	2.5
	1.25
	DNA spiked (ug)
C2 = C1xV1/V2	1	0.5	0.25	0.125
V2 = Chelex + PVP	C2 DNA in ng/µL
V1 = DNA	1.81818	0.909091	0.0454545	0.0227273
See above	stdev
	1 ug			0.5			0.25			0.125
	14.3	0.0707107		17.57	0.325269		17	0.707107		16	0.601041
	14.2			17.11			16			15.15
	11.07	0.339411		11.23	0.141421		13	0.813173		11.4	0.0919239
	10.59			11.43			14.15			11.53
	10.4	0.183848		10.18	0.0494975		-	#DIV/0!		15.15	1.52028
	10.14			10.25						13
	11.06	0.388909		10.19	0.0141421		13	0.813173		13	1.52028
	10.51			10.17			14.15			15.15
	11.2	0.0636396		11.45	0.212132		17	2.82843		18.15	2.6163
	11.11			11.15			21			14.45
	12.29	0.0989949		13	0.494975		18.46	3.54968		14.45	0.494975
	12.15			12.3			13.44			15.15
				-	#DIV/0!

## Sheet: SpikedFaecesgDNA
Dilution factor assessed	Avg Tp	Tp stdev	Avg Tp	Tp stdev	Avg Tp 0.25 µg	Tp stdev	Avg Tp 0.125 µg	Tp stdev
	1 µg		0.5 µg
Neat	ND	-	ND	-	ND	-	ND	-
1/10	ND	-	17.34	0.33	ND	-	17	-
1/20	14.25	0.07	11.33	0.14	16.5	0.71	15.75	0.6
1/50	10.83	0.34	10.21	0.05	13.57	0.81	11.46	0.09
1/100	10.27	0.18	10.18	0.01	13.45	-	14.07	1.52
1/200	10.78	0.39	11.3	0.21	13.57	0.81	14.07	1.52
1/500	11.15	0.06	12.65	0.49	19	2.83	16.3	2.62
1/1000	12.22	0.1	12.45	-	15.95	3.55	14.8	0.49

## Sheet: SpikedFaecesEggs
	Average Tp
	Buffer
DNA quantity (ug)	Chelex	GP	TL	SET	EB	AL
1	-	-	-	-	NT	-
1	-	17.3	-	-	NT	-
5	-	-	-	-	-	-
5	-	-	-	-	-	-
10	-	14.3	-	-	-	-
10	-	16.15	-	15	-	-
20	-	-	13	15.15	-	-
20	17.3	18.3	11.45	16	-	-
50	-	15	14.3	13.3	-	-
50	-	-	15.45	14.15	-
+	10.15	10	10	11	9.45	10.3
+	10.3	10	10.15	10.45	10	10.3
Genie run file	2414 0043	2414 0045	2414 0044	2151 0357	2414 0047	2414 0046
	Chelex	GP	TL	SET	EB	AL
1	#DIV/0!	17.3	#DIV/0!	#DIV/0!	#DIV/0!	#DIV/0!
5	#DIV/0!	#DIV/0!	#DIV/0!	#DIV/0!	#DIV/0!	#DIV/0!
10	#DIV/0!	15.225	#DIV/0!	15	#DIV/0!	#DIV/0!
20	17.3	18.3	12.225	15.575	#DIV/0!	#DIV/0!
50	#DIV/0!	15	14.875	13.725	#DIV/0!	#DIV/0!
stev
	Chelex	GP	TL	SET	EB	AL
1	#DIV/0!	#DIV/0!	#DIV/0!	#DIV/0!	#DIV/0!	#DIV/0!
5	#DIV/0!	#DIV/0!	#DIV/0!	#DIV/0!	#DIV/0!	#DIV/0!
10	#DIV/0!	1.30815	#DIV/0!	#DIV/0!	#DIV/0!	#DIV/0!
20	#DIV/0!	#DIV/0!	1.09602	0.601041	#DIV/0!	#DIV/0!
50	#DIV/0!	#DIV/0!	0.813173	0.601041	#DIV/0!	#DIV/0!

## Sheet: SpikedWater
DNA concentration						DNA concentration						DNA concentration
1 µg	15.45		Pos ctrl	10		1 µg	13		Pos ctrl	10.3		1 µg	17.45		Pos ctrl	11
1 µg	10.3			11.3		1 µg	13.15			10.3		1 µg	13.15			10.45
0.5 µg	15.15					0.5 µg	14.45					0.5 µg	14
0.5 µg	11.15					0.5 µg	14.45					0.5 µg	21.15
0.25 µg	12.45					0.25 µg	15.45					0.25 µg	16
0.25 µg	12					0.25 µg	15					0.25 µg	18
0.125 µg	12.15					0.125 µg	14.3					0.125 µg	0
0.125 µg	11.3					0.125 µg	20.15					0.125 µg	0
	Avg	SD					Avg	SD					Avg	SD
1 µg	12.875	3.6416				1 µg	13.075	0.106066				1 µg	15.3	3.04056	19.8729
0.5 µg	13.15	2.82843				0.5 µg	14.45	0				0.5 µg	17.575	5.05581	28.7671
0.25 µg	12.225	0.318198				0.25 µg	15.225	0.318198				0.25 µg	17	1.41421	8.3189
0.125 µg	11.725	0.601041				0.125 µg	17.225	4.13657				0.125 µg	0	0	#DIV/0!
+ve	10.65	0.919239				+ve	10.3	0				+ve	10.725	0.388909
2414 0050 original run						2151 0385	rpt to get all in one run					2151 0386	250 mL vol, same dna quant
2414 0051 repeat. Sample 11 12 0.25 ug rpt												C2 =	V1	10	V2	250010
													C1	100	C2	0.00399984
DNA concentration
1 µg	15.45											DNA maths:				250000
1 µg	10.3											C2=C1xV1/V2				SQ	C2
1 µg	13											V2 = 50 mL ∴50000 μL				1ug	0.00399984
1 µg	13.15											C1 = 100.4 ng/μL				0.5	0.00199996
0.5 µg	15.15											V1 = 1 μL				0.25	0.00099999
0.5 µg	11.15											100.4*1/50000=0.002 ng/μL				0.125	0.000499998
0.5 µg	14.45			Avg	SD	CV
0.5 µg	14.45		1 µg	12.975	2.10654	16.2354
0.25 µg	12.45		0.5 µg	13.8	1.79722	13.0233						**could only filter ~100 mL before filter clogged.
0.25 µg	12		0.25 µg	13.725	1.75143	12.7609
0.25 µg	15.45		0.125 µg	14.225	4.20803	29.5819
0.25 µg	15		+ve	13.8	0.48603
0.125 µg	11.15
0.125 µg	11.3
0.125 µg	14.3																50 ml Sq	Same dna quant
0.125 µg	20.15																C2 =	V1	1.25	V2	50001.2
Pos ctrl	10																	C1	100	C2	0.00249994
Pos ctrl	11.13
Pos ctrl	10.3																DNA maths:				50000
Pos ctrl	10.3																C2=C1xV1/V2				SQ	C2
																	V2 = 50 mL ∴50000 μL				1ug	0.019996
																	C1 = 100.4 ng/μL				0.5	0.009999
																	V1 = 1 μL				0.25	0.00499975
																	100.4*1/50000=0.002 ng/μL				0.125	0.00249994

## Sheet: EPG Quant
mg faeces weighed
200
240
290
300
230
210
350
310
260
230
240
250
210
300
230
230
210
270
200
250
230
250
270
310
240
230
290
200
190
230
240
200
210
210
200
190
220
220
200
200
200
260
220
260
280
190
270
220
190
270
290
230	MED
190	MIN
350	MAX
239.02
